# Supplementary material for: Definitive-intent uniform megavoltage fractioned radiotherapy protocol for presumed canine intracranial gliomas: retrospective analysis of survival and prognostic factors in 38 cases (2013–2019)
Source: BMC Vet Res. 2020 Oct 31;16:412. doi: 10.1186/s12917-020-02614-x (PMC7603708; doi:10.1186/s12917-020-02614-x)
Supplement: Supplementary file 2 — Additional file 2: Figure a. Right frontal glioma. A, B: Pre-treatment T2-WI (A), T1-WI + (B). C,D: Two months post-RT. T2-WI (C), T1-WI + (D). These images show complete response with disappearance of contrast-enhancement. Figure b. Right piriform glioma. A,B: Pre-treatment T2-WI (A), T1-WI+ (B). Absence of contrast enhancement. C,D: 2 months post-RT. T2-WI (C), T1-WI+ (D). These images show PR/SD with decreased T2-WI hyperintensity, according to RECIST criteria for non-enhancing tumour. Figure c: Left piriform glioma. A,B: Pre-treatment T2-WI (A), T1-WI+ (B). C,D: Four months post-RT. T2-WI (C), T1-WI + (D). These images show partial response with persistent diffuse contrast enhancement (dotted arrow). [file 12917_2020_2614_MOESM2_ESM.zip]

Archive with 3 entries (3 files):
- Additional file 2a.jpg
- Additional file 2b.jpg
- additional file 2c.jpg
